# Supplementary material for: Genomic and transcriptomic features between primary and paired metastatic fumarate hydratase–deficient renal cell carcinoma
Source: Genome Med. 2023 May 2;15:31. doi: 10.1186/s13073-023-01182-7 (PMC10152735; doi:10.1186/s13073-023-01182-7)
Supplement: Supplementary file 2 — Additional file 2: Table S2. Treatment and molecular information of patients with FH-deficient RCC. [file 13073_2023_1182_MOESM2_ESM.xlsx]

## Sheet: Sheet1
ID	Nephrectomy	T	N	M	Uterine	Skin	ISUP(Primary)	IMDC	Interval	PD-L1 TPS(Primary lesion)	PD-L1 CPS(Primary lesion)	PD-L1 TPS(metastatic lesion)	PD-L1 CPS(metastatic lesion)	KI67(metastatic lesion)	KI67(Primary lesion)	TIGIT+ cells/mm2(Primary lesion)	TIGIT+ cells/mm2(metastatic lesion)	Metastatic_sites	Systemic treatment	DFS/PFS	DFS/PFS_time	PFS1	PFS1_time	OS_status	OS1	Best tumor response(1st-line)	Best RECIST(1st-line)	Best tumor response(2nd-line)	Best RECIST(2nd-line)
FHRCC01	RN	1a	0	0	No	No	3	Intermediate	Metachronous	0.7	70	0.8	80	0.1	0.1	NA	96	Primary surgical region, interior and posterior sides of lumbar maximus, para-aorta	AXI 5mg bid(titration to 6.25mg bid)	1	13	1	13	1	28.0667	-89.5	PR	NA	NA
FHRCC02	RN	1b	0	0	Yes	No	3	Favorable	Metachronous	0.7	70	0.5	50	0.2	0.2	31	NA	Lymph nodes(para-aorta)	AXI 5md bid for 1 month (titration to 6.25mg bid, return to 5mg bid)	0	44.3333	0	44.3333	0	44.3333	-14.3	SD	NA	NA
FHRCC05	RN	3a	1	0	NA	No	3	Poor	Synchronous	0.02	2	0	0	0.3	0.15	38	246	Lymph nodes (renal hilar, para-aorta, para-vena cava)	SUN 50mg 4/2 schedule	1	5.1	1	5.1	1	5.1	NA	PD	NA	NA
FHRCC06	RN	3a	0	1	NA	Yes	3	Intermediate	Synchronous	0	0	0.05	50	0.05	0.05	NA	45	Multiple bones (axial skeleton, ilium, pubis), Lymph nodes(para-aorta)	1st-line: SUN 50mg 2/1 schedule, dose reduced to 25mg qd due to severe drug toxicities 2nd line: EVE 10mg qd 3rd-line: AXI 5mg bid + PEM 200mg q3w	1	9.6	1	9.6	1	26.3333	0	SD	27.3	PD
FHRCC07	RN	2a	1	1	NA	No	3	Intermediate	Synchronous	0	0	0.5	51	NA	NA	NA	NA	Lymph nodes(inferior vena cava, iliaca vessel),liver,Axial skeleton(L2)	1st-line: AXI 5md bid(titration to 6.25mg bid) 2nd line: SIN 200mg q3w + AXI 5md bid	1	5	1	5	1	25.6667	11.3	SD	-17.8	SD
FHRCC13	RN	2b	1	1	NA	No	4	Poor	Synchronous	0.3	30	NA	NA	NA	NA	NA	NA	Lymph node(abdominal)	AXI 5md bid + SIN 200mg q3w	1	8.1	1	8.1	1	28	-15.8	SD	-4.2	SD
FHRCC16	CN	2b	1	0	NA	No	3	Intermediate	Synchronous	0	2	0.5	50	0.1	0.1	74	NA	Lymph nodes(para-aorta, inferior vena cava and arteria iliaca communis)	AXI 5md bid + SIN 200mg q3w	1	22.7333	1	22.7333	0	25.5333	-57	PR	NA	SD
FHRCC21	RN	1b	0	0	Yes	No	3	Intermediate	Synchronous	0.1	10	NA	NA	NA	NA	NA	NA	Lymph nodes(retroperitoneal)	-	0	46.1			0	39.9667	NA	NA	NA	NA
FHRCC22	RN	3a	0	0	No	No	3	Intermediate	Metachronous	0.3	30	NA	NA	NA	NA	NA	NA	Abdominal wall(left)	-	1	12			0	56.5	NA	NA	NA	NA
FHRCC25	CN	3b	1	0	NA	No	3	Intermediate	Synchronous	0.02	3	NA	NA	NA	NA	NA	NA	Lymph node (abdominal）, bone(ilium,ischium）, lung	1st-line: SUN 50mg 2/1 schedule	1	1.86667	1	1.86667	0	25.0333	-3.7	SD	-9.5	SD
FHRCC26	CN	4	1	1	No	No	3	Intermediate	Synchronous	0.3	30	0.3	30	0.3	0.1	NA	NA	Lymph node (para-aorta),bone(thoracic vertebra, pelvis)	AXI 5md bid + SIN 200mg q3w	0	20.7	0	20.7	0	20.7	-35.2	PR	NA	NA
FHRCC28	RN	1a	1	0	NA	No	4	Intermediate	Synchronous	0.9	91	0.5	51	0.5	0.2	16	326	Lymph nodes(hilar of kidney,axilla)	AXI 5mg bid + EVE 10mg qd	1	4	1	4	0	18.1667	NA	PD	NA	PD
FHRCC29	RN	2b	0	0	No	No	3	Intermediate	Metachronous	0.2	25	0.8	85	0.3	0.3	NA	189	Lymph nodes(inferior vena cava), adrenal gland	1st-line: SUN 50mg 4/2 schedule 2nd line: AXI+SIN	0	25.0333	0	25.0333	0	25.0333	NA	PD	-24.8	SD
FHRCC32	RN	3a	1	1	NA	No	3	Intermediate	Synchronous	0.55	56	0.6	61	0.1	0.05	NA	NA	Lymph node (abdominal）	AXI 5md bid + SIN 200mg q3w	0	16.6667	0	16.6667	0	16.6667	NA	SD	NA	NA
FHRCC38	PN	1a	0	0	Yes	No	4	Intermediate	Metachronous	0.3	35	0.8	85	0.15	0.05	NA	NA	Primary surgical site	AXI+SIN	0	11.1667	0	11.1667	0	11.1667	NA	SD	NA	NA
FHRCC42	CN	1b	0	1	NA	No	3	Intermediate	Synchronous	0.5	50	0.8	80	0.4	0.2	25	67	Lymph node (Left clavicular region, mediastinum, posterior foot of left diaphragm, inferior vena cava and abdominal aorta, and adjacent iliac vessels), bone(right femur)	AXI 5md bid + SIN 200mg q3w	0	12.8333	0	12.8333	0	12.8333	-87.9	PR	NA	NA
FHRCC43	RN	3a	1	1	NA	No	3	Intermediate	Synchronous	0.05	5	0.6	60	0.3	0.3	NA	NA	Lymph node (abdominal, mediastinum and bilateral hilum of lung）、T11、L1-2	AXI 5mg bid + EVE 10mg qd	0	10.9333	0	10.9333	0	10.9333	60.4	PD	NA	NA
FHRCC46	RN	4	0	0	NA	No	NA	Intermediate	Metachronous	0.02	2	0.02	2	0.01	0.01	NA	NA	Left lumbar subcutaneous muscular layer, above spleen	-	0	2.2	0	2.2	0	2.2	-52	PR	NA	NA
FHRCC48	CN	3b	1	0	NA	No	4	Intermediate	Synchronous	0.2	23	0.4	45	0.4	0.2	NA	NA	Lymph node (para-aorta),liver	AXI 5md bid + SIN 200mg q3w	0	8.83333	0	8.83333	0	8.83333	NA	PR	NA	NA
