# Supplementary material for: Genomic and transcriptomic features between primary and paired metastatic fumarate hydratase–deficient renal cell carcinoma
Source: Genome Med. 2023 May 2;15:31. doi: 10.1186/s13073-023-01182-7 (PMC10152735; doi:10.1186/s13073-023-01182-7)
Supplement: Supplementary file 4 — Additional file 4: Table S3. SNV-based mutational signatures in primary and metastatic lesions. [file 13073_2023_1182_MOESM4_ESM.xlsx]

## Sheet: correlation analysis
ID	coefficient (M vs. P)
FH01	-0.0665868
FH02	-0.0840484
FH06	0.384007
FH07	0.499018
FH13	0.998227
FH16	0.739485
FH21	0.639812
FH22	0.873914
FH25	0.748037
FH26	0.49047
FH28	0.958636
FH29	0.845032
FH32	0.891977
FH38	0.885274
FH42	0.65882
FH43	0.777603
FH46	0.98925
FH48	0.643098

## Sheet: signatures
Ref_Signature	FH01M1	FH01M2	FH01M3	FH01P	FH02M1	FH02P	FH05M1	FH05P	FH06M1	FH06P	FH07M1	FH07P	FH13M1	FH13M2	FH13P	FH16M1	FH16P	FH21M1	FH21P1	FH22M1	FH22P1	FH25M1	FH25P	FH26M1	FH26M2	FH26P	FH28M1	FH28M2	FH28P	FH29M1	FH29M2	FH29M3	FH29P	FH32M1	FH32M2	FH32P	FH38M1	FH38P	FH42M1	FH42P	FH43M1	FH43M2	FH43P	FH46M1	FH46P	FH48M1	FH48M2	FH48P
SBS22	0	0	0	0	0	0.259117	0	0.0707637	0.0633252	0.0337845	0.183994	0.511289	0.68119	0.624348	0.652217	0	7.93023e-05	0	0	0.285319	0.343992	0.151308	0.0801751	0.00133727	0	0	0.00315658	0	0.0130359	0	0.00288321	0	0	0	0	0	0.233559	0.151073	0	0	0.191407	0.22711	0.217601	0.670502	0.615517	0	0	0
SBS86	0	0.12595	0	0	0	0.20839	0.0511847	0.0290722	0.022325	0	0	0	0.00961727	0	0	0	0	0.0158296	0	0.0375905	0	0	0	0	0.204416	0.00207116	0	0.060537	0.0476381	0.101694	0.13486	0.124283	0.0127852	0	0	0	0.0195489	0.106225	0	0	0	0	0	0	0	0	0	0.00761365
SBS89	0	0	0	0	0	0.148059	0	0	0	0	0	0	0	0	0	0	0	0	0	0	0	0	0	0	0	0	0	0	0.00414738	0.0209746	0	0.0805551	0	0	0	0	0	0	0	0	0	0	0	0.0153654	0.0761286	0.0267747	0.114617	0.0504022
SBS34	0	0	0	0	0	0.0769688	0	0	0.00847178	0.0391767	0	0	0	0	0	0	0	0.0206152	0	0	0	0	0	0	0.0215611	0	0.00843073	0	0.0111856	0.0081481	0	0	0.00519649	0.00400252	0.0034063	0.00519675	0	0	0	0	0.00399781	0	0	0	0	0.024036	0.0303728	0.0361661
SBS1	0.433909	0.292964	0.214157	0	0	0.0765811	0.0310755	0	0.102318	0	0	0.0157136	0.0131135	0.0063757	0.0247617	0.231469	0.285103	0	0.0245608	0.0241332	0.0353633	0	0	0	0	0	0.0409334	0.0460503	0.0573503	0.0325289	0.0382268	0.0166289	0.0485365	0.0810156	0.0646486	0.0632003	0.14138	0.113646	0.0200136	0	0.171617	0.174421	0.140049	0.0356483	0.00239007	0.172024	0.187465	0.0582823
SBS8	0	0	0	0	0	0.055332	0	0.0374959	0.0164319	0	0.143404	0.0711605	0	0	0	0.0842194	0	0	0	0.0672044	0	0	0	0	0	0	0	0.177504	0.0219641	0.0310733	0.0485999	0.0213928	0.00157907	0	0	0	0	0	0	0	0	0.0428551	0.131213	0	0.017497	0	0	0
SBS87	0	0.102779	0.160337	0	0	0.0490543	0.466019	0.257806	0.164692	0.161102	0.247617	0.0382582	0	0.0317965	0	0.194537	0	0.0684355	0.0417747	0	0	0.0393721	0.0542761	0.0845216	0	0	0	0	0	0	0	0	0	0.242469	0.21149	0.253779	0.073259	0.127903	0.483709	0.209109	0.109943	0.0657837	0.146861	0.00151083	0.010584	0	0	0.119387
SBS21	0	0	0	0	0	0.0440765	0	0.0208391	0	0	0.0569466	0	0	0	0.0182206	0	0	0	0.00847678	0	0	0	0	0	0	0.00128223	0.0503357	0.0367129	0.0493891	0	0.00933802	0	0.0145037	0	0.0581457	0	0	0	0.092512	0.00775321	0	0	0	0	0.0314557	0	0	0
SBS33	0	0	0	0	0	0.0373062	0	0	0	0	0	0.0076961	0.0108864	0.00685233	0.00326508	0	0	0	0	0	0	0.0657389	0.0555583	0	0.0399658	0.0682093	0.00988495	0.00830413	0	0.0239048	0.00719261	0.0201122	0	0	0.0236062	0	0	0	0	0	0	0	0	0	0	0	0	0
SBS19	0	0	0	0	0	0.0280595	0.00448997	0	0	0	0.0034682	0	0	0	0	0	0	0	0	0	0	0	0.0499496	0	0	0	0	0	0	0	0.00809609	0	0	0	0	0	0	0	0	0	0.0905302	0	0.0112116	0.032839	0.0290238	0	0	0
SBS7d	0	0	0	0	0	0.0170556	0	0	0	0	0	0	0	0	0.00401619	0	0	0.124003	0.00526098	0.0752525	0.0477539	0	0	0	0.0508244	0.0467588	0.00614345	0	0.00313941	0	0.0102878	0	0.00625633	0.0235568	0.000625715	0.0412843	0	0.0523562	0	0.089725	0	0	0	0.0216146	0.0115612	0	0	0
SBS32	0	0	0.0909648	0.512901	0	0	0	0	0	0	0	0	0	0	0	0.167602	0.25545	0	0	0	0	0	0	0	0	0	0	0	0	0	0	0.0127121	0	0	0	0.0108773	0	0	0	0	0	0.00981317	0	0	0	0	0	0
SBS36	0	0	0	0.158159	0	0	0	0	0	0	0	0	0	0	0	0	0.0405498	0	0	0	0	0	0	0	0	0	0	0	0	0.00938837	0	0.0245444	0	0	0	0	0	0	0	0	0.0168232	0	0.0224408	0	0	0.219304	0.237948	0.238019
SBS42	0	0	0	0.130141	0.1124	0	0	0.0285846	0	0	0	0	0	0	0	0	0	0	0	0	0	0	0	0	0	0	0	0	0	0.0396005	0	0.013623	0	0	0	0	0	0	0.0301499	0.0530441	0.0075297	0.0614234	0	0	0	0	0	0
SBS24	0	0	0	0.112938	0	0	0.0606317	0.0833715	0	0.133998	0	0	0	0	0	0	0	0.124924	0	0.000638582	0.096606	0	0	0	0	0.0140584	0	0	0	0.0116053	0.0746462	0.109099	0.108218	0	0.050809	0	0	0.0186825	0	0	0	0	0	0	0	0	0	0
SBS11	0	0	0.0167585	0.0446737	0	0	0	0.0544488	0	0	0	0	0.00768984	0	0	0	0.052476	0	0	0	0	0	0	0	0	0	0	0	0	0	0	0	0	0	0	0	0	0	0.0325126	0.143457	0	0	0	0	0	0	0.0248281	0.0584043
SBS4	0	0	0	0.0212653	0	0	0	0	0	0	0	0	0	0	0	0	0	0	0	0	0	0	0	0	0	0	0	0	0	0	0	0	0	0	0	0	0	0	0	0	0	0	0	0	0	0	0	0
SBS7c	0	0	0	0.0124745	0	0	0	0.0468759	0.00929876	0	0	0.0533155	0	0	0	0	0	0	0	0	0.00188663	0	0	0	0	0	0.0644343	0.0918599	0.0974022	0	0	0	0	0	0	0	0	0	0	0	0	0.0755879	0.0781626	0.0533657	0.0516801	0	0	0
SBS13	0.048591	0.0357657	0.0444797	0.0074466	0	0	0.026093	0.0186763	0.014125	0.0788027	0.00713359	0	0.00147063	0.00735682	0	0.0969632	0	0	0.223109	0.00726368	0	0.0408481	0.0237884	0.117016	0	0.290175	0	0	0	0.0202369	0.0512312	0.0535706	0.0224072	0.0688817	0.0185554	0.0308116	0	0.0668	0	0	0	0.0266415	0.00447623	0.00728308	0.000806759	0.0637981	0.0336936	0.050873
SBS39	0	0	0	0	0	0	0	0.092404	0	0	0.00391061	0.108226	0	0	0	0	0	0.0436935	0.0497627	0	0	0	0	0.505875	0.260879	0.169673	0.477023	0.252443	0.346873	0.282242	0.185638	0.191964	0.385283	0	0	0	0	0	0	0	0	0	0	0	0	0.234612	0.143286	0.084697
SBS16	0	0	0	0	0	0	0	0	0	0	0.0303111	0	0	0	0	0.123736	0.141625	0.0453958	0.00278472	0.0816337	0.0956451	0	0	0	0	0	0	0.0263797	0.00145544	0	0	0	0	0.11716	0.179248	0.13267	0	0.000491487	0.097151	0	0.0181001	0.0121621	0.0198514	0	0.0300938	0.00773346	0.054277	0
SBS85	0	0	0	0	0	0	0	0	0	0.0846715	0	0	0	0	0	0	0	0	0	0	0	0	0	0	0	0	0	0	0	0	0	0	0	0	0	0	0	0	0	0	0.164152	0.169862	0.177704	0	0	0.0306503	0.0462903	0.00524579
SBS2	0	0	0	0	0	0	0	0	0.0620468	0.156687	0.00881761	0.0176326	0	0	0	0	0	0.357683	0.27999	0	0	0	0	0	0	0.15932	0.0133695	0.0279566	0.0262001	0.00101394	0.0239166	0.004006	0.0350105	0.0167099	0.0160624	0.0229466	0.0249663	0.0249828	0	0	0	0.0569329	0	0	0	0.0750231	0.0453948	0.0261779
SBS84	0	0	0	0	0.109283	0	0.0124429	0	0.0271286	0	0	0	0	0	0	0	0	0	0	0	0	0	0	0.179217	0.0311728	0	0.0165129	0	0	0.0102636	0.0388733	0	0.00730822	0	0	0	0	0	0	0	0	0	0	0	0	0.0374361	0.029963	0
SBS17a	0	0	0	0	0	0	0	0	0.0146706	0.0427053	0	0	0.017777	0.0140803	0.0147941	0	0.00047753	0	0	0	0	0.0542939	0.0400649	0	0	0.00274126	0	0	0	0.00674997	0.0080294	0.00670159	0.00887361	0	0	0	0.00770966	0.000801169	0.0716031	0	0	0	0	0.000509063	0	0.0508581	0.0233542	0.032502
SBS30	0	0	0	0	0.00652856	0	0	0	0	0	0	0	0	0	0	0	0	0	0.112005	0	0	0.161031	0.133747	0	0	0	0.0252702	0.101091	0.0111401	0	0	0	0	0	0	0	0	0	0	0.023672	0.0654191	0	0	0	0	0.0570369	0.0155175	0
SBS7b	0	0	0	0	0	0	0.141947	0.061019	0	0	0	0	0.00892132	0.0217163	0	0.0307725	0	0	0	0	0	0	0	0	0.0462617	0	0	0	0	0	0	0	0	0	0	0	0	0	0	0	0.0145642	0	0.0241186	0	0	0	0.00977918	0
SBS20	0	0	0	0	0	0	0	0	0	0	0	0	0	0	0	0	0	0	0	0	0	0	0	0.00229651	0	0	0.0336558	0	0.0244166	0	0	0	0	0	0	0	0	0	0	0	0	0	0	0	0	0	0.00321282	0
SBS17b	0	0	0	0	0	0	0	0	0	0	0.0115938	0	0	0	0	0	0	0	0	0	0	0	0	0	0	0.0184075	0.026155	0.0038811	0.03674	0.0208727	0.0141719	0.0334686	0.0110789	0	0	0	0	0	0	0	0	0	0	0	0	0.000713876	0	0.00265774
SBS35	0	0	0	0	0	0	0	0	0	0.0732865	0	0	0.0922883	0.102934	0.0852198	0	0	0	0	0.0811618	0	0	0.0769226	0	0.256487	0.0764191	0	0	0	0.0344251	0.0526443	0.0368008	0.0160577	0	0.00486823	0	0.0102959	0.0388021	0	0	0	0	0	0.0920611	0.0959223	0	0	0
SBS26	0	0	0	0	0	0	0	0	0.0255141	0.0329473	0	0	0	0	0	0	0	0	0	0.0663065	0	0	0	0	0	0.0238696	0	0	0	0.091288	0.126789	0.0622072	0.119152	0	0	0	0	0	0	0	0	0	0	0.0224846	0	0	0	0.0437245
SBS10a	0	0	0	0	0	0	0.0057163	0.0246729	0	0.0120409	0.00557654	0	0	0	0	0	0.0313661	0	0.0315065	0.00809992	0.00915509	0	0	0	0	0	0.000633706	0.0110778	0.000370695	0.00738774	0.0102449	0	0.0234733	0	0	0	0.00950531	0.0240048	0	0.0759543	0	0.0271493	0	0.0169564	0.0135092	0	0	0
SBS15	0.185043	0	0	0	0	0	0	0.0206584	0	0	0	0.115456	0.0098867	0	0.0176469	0	0	0	0	0	0.0149895	0	0	0	0.0294333	0.104378	0	0	0	0	0	0.0125572	0	0.121411	0	0	0.049957	0	0	0	0	0	0	0.0151224	0	0	0	0
SBS6	0	0	0	0	0.221619	0	0.121388	0.122988	0.216552	0.0207229	0.116944	0	0	0.0218307	0.0233892	0	0	0.0472842	0.0277286	0	0	0.11358	0.201446	0	0	0	0	0	0	0.0114776	0	0.0629545	0.0148023	0.0672486	0.127919	0.181406	0.050896	0.0449237	0.159015	0.311497	0	0	0	0.0147374	0	0	0	0.126564
SBS23	0	0	0.0923186	0	0	0	0	0	0.0153494	0	0	0	0.00441018	0	0	0	0	0	0	0	0	0	0	0	0	0.0101978	0	0	0	0	0	0	0	0	0	0	0	0	0	0	0.0195677	0.0502569	0	0	0	0	0	0
SBS10b	0.0289298	0	0	0	0.550169	0	0.0622134	0	0.0969627	0.0356807	0.0153406	0	0.0088779	0	0.0158982	0	0.0882875	0.0181438	0.0382013	0.0468262	0.0140956	0	0	0	0.0233567	0	0.0591384	0.0349897	0.0701182	0	0.0358691	0	0.0294082	0.0324417	0.0319548	0	0.0118872	0	0	0	0.12635	0	0	0	0	0	0	0
SBS14	0	0	0	0	0	0	0	0	0.0354072	0	0.00552017	0	0	0	0	0	0	0	0.022007	0	0.0335475	0	0	0.109736	0	0.012438	0.0414196	0.0307854	0.0669223	0	0	0	0	0	0	0	0	0	0.0133342	0	0	0	0	0	0	0	0	0
SBS25	0	0	0	0	0	0	0	0	0	0	0.124431	0	0.133073	0.162709	0.137851	0	0	0	0	0	0	0.100666	0.112095	0	0	0	0.00199734	0	0	0	0	0	0	0	0	0	0.367035	0.229308	0	0	0	0	0	0	0	0	0	0
SBS31	0	0	0	0	0	0	0	0	0	0	0	0	0	0	0	0	0.0125175	0	0	0	0	0	0	0	0	0	0	0	0	0	0	0	0	0.202159	0.189973	0.231663	0	0	0	0	0	0	0	0	0	0	0	0
SBS90	0	0	0	0	0	0	0.00554996	0	0	0	0	0	0	0	0	0	0	0	0	0	0	0	0	0	0	0	0	0	0	0	0	0	0	0.0229447	0.0186867	0.0261657	0	0	0	0	0	0	0.000732511	0	0	0	0	0
SBS7a	0	0	0	0	0	0	0.00469091	0.0303243	0.0552221	0.0397366	0.0349919	0.00501143	0.000797712	0	0.00272019	0.0209786	0.0129265	0	0.0201484	0.080068	0.101126	0.0388622	0	0	0	0	0.0569664	0	0.0189482	0.176848	0.118461	0.112819	0.127366	0	0	0	0	0	0	0.0857892	0	0	0.0255784	0	0	0	0	0.0592827
SBS29	0.165999	0.235101	0.16489	0	0	0	0	0	0.00555445	0	0	0	0	0	0	0	0	0	0	0.0359662	0.0628189	0	0	0	0.0320021	0	0	0	0	0.0440521	0	0	0.00270358	0	0	0	0	0	0	0	0	0	0	0	0	0	0	0
SBS88	0.100864	0.13592	0.192487	0	0	0	0.00655764	0	0	0.0391827	0	0	0	0	0	0.049722	0.0703843	0	0.0137843	0.0738765	0.107005	0	0	0	0.00363996	0	0	0	0	0.014225	0	0	0	0	0	0	0	0	0	0	0	0	0	0	0	0	0	0
SBS44	0	0	0	0	0	0	0	0	0	0	0	0	0	0	0	0	0	0.051331	0	0	0	0.183419	0.0450663	0	0	0	0.0508936	0.0904278	0.0915635	0	0	0	0	0	0	0	0	0	0	0	0	0	0	0	0	0	0	0
SBS18	0	0.0135699	0	0	0	0	0	0	0.0446047	0	0	0	0	0	0	0	0	0	0	0	0	0	0	0	0	0	0.0136451	0	0	0	0	0	0	0	0	0	0	0	0	0	0	0	0	0	0	0	0	0
SBS38	0	0	0	0	0	0	0	0	0	0	0	0	0	0	0	0	0	0	0	0.0286592	0.0265544	0.0508804	0.12691	0	0	0	0	0	0	0	0	0	0	0	0	0	0	0	0	0	0	0	0	0	0	0	0	0
SBS28	0.0366643	0.0579511	0.0236064	0	0	0	0	0	0	0.0154744	0	0.0240357	0	0	0	0	0	0.082661	0.0713843	0	0	0	0	0	0	0	0	0	0	0	0	0	0	0	0	0	0	0	0	0	0	0	0	0	0	0	0	0
SBS12	0	0	0	0	0	0	0	0	0	0	0	0	0	0	0	0	0.00875747	0	0	0	0.00946102	0	0	0	0	0	0	0	0	0	0	0	0	0	0	0	0	0	0	0	0	0	0	0	0.0138303	0	0	0
SBS37	0	0	0	0	0	0	0	0	0	0	0	0	0	0	0	0	0	0	0.0275161	0	0	0	0	0	0	0	0	0	0	0	0	0	0	0	0	0	0	0	0	0	0	0	0	0	0	0	0	0
SBS5	0	0	0	0	0	0	0	0	0	0	0	0.032205	0	0	0	0	0	0	0	0	0	0	0	0	0	0	0	0	0	0	0	0	0	0	0	0	0	0	0	0	0	0	0	0	0	0	0	0
SBS3	0	0	0	0	0	0	0	0	0	0	0	0	0	0	0	0	0	0	0	0	0	0	0	0	0	0	0	0	0	0	0	0	0	0	0	0	0	0	0	0	0	0	0	0	0	0	0	0
SBS9	0	0	0	0	0	0	0	0	0	0	0	0	0	0	0	0	0	0	0	0	0	0	0	0	0	0	0	0	0	0	0	0	0	0	0	0	0	0	0	0	0	0	0	0	0	0	0	0
SBS40	0	0	0	0	0	0	0	0	0	0	0	0	0	0	0	0	0	0	0	0	0	0	0	0	0	0	0	0	0	0	0	0	0	0	0	0	0	0	0	0	0	0	0	0	0	0	0	0
SBS41	0	0	0	0	0	0	0	0	0	0	0	0	0	0	0	0	0	0	0	0	0	0	0	0	0	0	0	0	0	0	0	0	0	0	0	0	0	0	0	0	0	0	0	0	0	0	0	0
